# Supplementary material for: Non-Suicidal Self-Injury in Autism Spectrum Disorder: A Systematic Review of Associated Factors and Management Difficulties
Source: J Clin Med. 2026 Feb 4;15(3):1254. doi: 10.3390/jcm15031254 (PMC12898455; doi:10.3390/jcm15031254)
Supplement: Supplementary file 1 [file jcm-15-01254-s001.zip]

Archive with 1 entries (1 files):
- jcm-4102653-supplementary.pdf
